# Supplementary material for: Transcriptome Analysis of Immune Receptor Activation and Energy Metabolism Reduction as the Underlying Mechanisms in Interleukin-6-Induced Skeletal Muscle Atrophy
Source: Front Immunol. 2021 Sep 6;12:730070. doi: 10.3389/fimmu.2021.730070 (PMC8450567; doi:10.3389/fimmu.2021.730070)
Supplement: Supplementary file 1 [file Table_1.xlsx]

## Sheet: Sheet1
The up-regulated membrane protein coding gene.
AIF1
SCN3B
TLR1
TLR2
RRAD
PLPPR3
BTK
SLC7A7
MARCO
ERO1LB
PACSIN1
DAB2
CD44
CLEC4E
SH2D5
SLC25A24
SMIM3
MCOLN2
ADAM8
SLC4A3
PIK3CG
C5AR1
NCF2
SLCO4A1
BST1
PDPN
NCF4
SIRPA
PLAUR
CCR9
IGSF6
LAT2
CLEC12A
LRP12
ATP9A
CCR2
CLEC5A
CD300LB
HS3ST3B1
ORAI2
AB124611
FGR
CYSLTR1
CSF2RB2
CLU
TTC7
ITGAM
GPR141
ALCAM
RAC2
ITGAX
NRROS
FCER1G
EMB
B4GALT6
TYROBP
B4GALT5
IL1RL1
CD63
CYP7B1
CORO1A
GPR35
CD300A
CACNA1D
MCHR1
I830077J02RIK
MSR1
KCNAB2
TRPV2
G6PDX
ATP10A
NCS1
PDIA6
ANPEP
CAD
MCTP2
EVI2A
HMOX1
CSF2RB
CLEC4A2
TMEM100
IL13RA1
LTB
DPEP2
CLN3
CCDC88B
ADGRE1
PTGER4
MS4A6C
MS4A6D
MMP19
NFAM1
MCM4
LRRC25
PRKCB
SIGLEC1
SLC41A2
CLDN2
RIN1
CHL1
LCP1
CD244
MFSD9
TNFRSF23
GALNT7
CCR1
SERPINB1A
IL7R
CYB561D2
ANXA7
RASGRP4
CD4
SCN5A
SELPLG
SNX20
OLR1
PLEK
NFASC
ATP1A3
RGS19
PIRB
RAB32
P2RY10
SDF2L1
TMEM164
LRP8
RAB39
DRAM1
FEZ1
FAM26F
TMEM176A
