# Supplementary material for: Transcriptome Analysis of Immune Receptor Activation and Energy Metabolism Reduction as the Underlying Mechanisms in Interleukin-6-Induced Skeletal Muscle Atrophy
Source: Front Immunol. 2021 Sep 6;12:730070. doi: 10.3389/fimmu.2021.730070 (PMC8450567; doi:10.3389/fimmu.2021.730070)
Supplement: Supplementary file 2 [file Table_2.xlsx]

## Sheet: sup-file1
gene1	gene2	score
Stat3	Il6	998
Trp53	Il6	867
Myc	Il6	847
Junb	Il6	822
Spi1	Il6	758
Nfkb2	Il6	730
Stat4	Il6	700
Relb	Il6	692
Jund	Il6	603
Ppara	Il6	544
Rcor2	Il6	478
Irf8	Il6	463
Runx1	Il6	447
Runx2	Il6	446
Tfec	Il6	440
Snai1	Il6	394
Prrx2	Il6	390
Nr3c2	Il6	371
Zbtb16	Il6	349
Nr4a1	Il6	327
Myog	Il6	319
Nfil3	Il6	291
Runx3	Il6	279
Spib	Il6	256
Mlxipl	Il6	254
Wdhd1	Il6	245
Trerf1	Il6	241
Thra	Il6	235
Tcfl5	Il6	225
Vdr	Il6	214
Zeb2	Il6	204
Nr4a3	Il6	162
Osr1	Il6	157
Il6	Cebpb	974
Il6	Fosl1	736
Il6	Ar	724
Il6	Cebpa	510
Il6	Fosl2	494
Il6	Ddit3	429
Il6	Gata2	403
Il6	Ikzf1	338
Il6	Creb5	319
Il6	Id2	296
Il6	Foxn3	280
Il6	Etv4	254
Il6	Hmga2	232
