# Supplementary material for: Transcriptome Analysis of Immune Receptor Activation and Energy Metabolism Reduction as the Underlying Mechanisms in Interleukin-6-Induced Skeletal Muscle Atrophy
Source: Front Immunol. 2021 Sep 6;12:730070. doi: 10.3389/fimmu.2021.730070 (PMC8450567; doi:10.3389/fimmu.2021.730070)
Supplement: Supplementary file 3 [file Table_3.xlsx]

## Sheet: 4.TFs1_gene1_interaction
gene1	gene2	score
Stat3	Il6	998
Stat3	Socs3	996
Ppargc1a	Ppara	985
Vegfa	Stat3	885
Relb	Nfkbie	872
Nos1	Myc	857
Myc	Il6	847
Stat3	Casp3	835
Spi1	Serpina3n	825
Spi1	Serpina3m	825
Myc	Fgf2	824
Stat3	Osm	822
Stat3	Fgf2	805
Ppara	Ccl2	805
Stat3	Cd44	803
Ppargc1a	Esrrb	797
Myc	Casp3	792
Vegfa	Myc	780
Tyrobp	Spi1	777
Stat3	Nos1	775
Stat3	Itgam	759
Myc	Cad	759
Spi1	Il6	758
Tfrc	Myc	752
Stat3	Ptpn6	750
Timp1	Stat3	745
Plaur	Fosl1	741
Il6	Fosl1	736
Stat3	Arg1	728
Stat3	Pik3cg	726
Ppara	Irs2	725
Myc	F7	709
Myc	Mmp3	694
Relb	Il6	692
Myc	Cdkn1c	692
Stat3	Ccl2	689
Hmox1	Fosl1	688
Fosl1	Ccl2	685
Stat3	Fgr	683
Stat3	Hmox1	677
Pik3cg	Myc	677
Myc	Clu	677
Myc	Ccl2	670
Snai1	Mmp3	668
Timp1	Fosl1	665
Spi1	Il7r	661
Spi1	Ncf2	658
Spi1	Itgam	653
Ppara	Nos1	647
Stat3	Csf2rb	642
Stat3	Csf2rb2	632
Spi1	Ptpn6	625
Stat3	Hp	624
Snai1	Cfb	620
Tlr2	Relb	603
Snai1	Cd44	602
Myc	Cd44	602
Spi1	Arg1	592
Serpinb1a	Myc	592
Stat3	Ptger4	588
Myc	Cdca7	583
Spp1	Runx1	580
Ucp3	Ppara	579
Spi1	Socs3	567
Tlr2	Stat3	557
Spp1	Ppara	556
Stat3	F7	551
Fosl1	Ccl7	547
Ppara	Il6	544
Myc	Ifrd1	541
Snai1	F7	540
Snai1	Scn5a	537
Relb	Ccl2	537
Mmp3	Fosl1	537
Spi1	Adgre1	535
Nos1	Fosl1	528
Stat3	Alcam	515
Tuba1b	Ppara	510
Stat3	Fgfr3	505
Snai1	Fgf2	504
Spi1	Lcp1	502
Stat3	Ccr2	500
Spi1	Itgax	500
Stat3	Btk	498
Myc	Fgfr3	498
Vegfa	Snai1	496
Tyrobp	Stat3	495
Stat3	Rac2	495
Stat3	Pdpn	495
Ppara	Gck	495
Wfdc17	Spi1	492
Spi1	Rac2	492
Myc	Hells	492
Tlr2	Spi1	491
Stat3	Cfb	490
Stat3	Cldn2	473
Stat3	Itgax	470
Relb	Itgax	470
Stat3	Dnaja4	460
Stat3	Hbegf	459
Spi1	Btk	457
Myc	Btk	457
Stat3	Il7r	455
Stat3	Irs2	454
Stat3	Ccl7	453
Spi1	Pirb	451
Socs3	Myc	451
Stat3	Adgre1	448
Runx1	Il6	447
Myc	Itgam	447
Myc	Cfb	444
Stat3	Il13ra1	443
Runx1	Itgam	443
Serpina3m	Myc	442
Relb	Casp3	442
Serpina3n	Myc	440
Vav1	Spi1	438
Spi1	Ncf4	438
Scn5a	Nr4a1	437
Stat3	Cdkn1c	436
Spi1	P2ry10	431
Spp1	Myc	428
Relb	Ltb	425
Ppara	Ccl7	420
Stat3	Slc9a3r2	416
Stat3	Serpinb1a	415
Prkcb	Myc	413
Plek	Myc	411
Myc	Fgr	409
Myc	Casp12	409
Spi1	Csf2rb	407
Relb	Btk	407
Zkscan14	Actc1	404
Zfp770	Actc1	404
Stat3	Ccr1	404
Hivep3	Actc1	404
Myc	Actc1	403
Stat3	Mmp3	402
Stat3	Spp1	400
Snai1	Pik3cg	398
Runx1	Il7r	398
Relb	Itgam	398
Relb	Nos1	396
Spi1	Fgr	395
Snai1	Il6	394
Serpinb1a	Ppara	394
Nr4a1	Bcl2a1b	393
Vav1	Stat3	392
Ppara	Casp3	388
Runx1	Anpep	387
Myc	Hmox1	386
Timp1	Myc	385
Spi1	Cfb	385
Osm	Myc	384
Stat3	Prkcb	383
Snai1	Casp3	383
Myc	Aldh1a2	381
Fosl1	F7	381
Spi1	Cd44	377
Spi1	Ccl2	375
Spi1	Ccr2	374
Spi1	Aif1	372
Plaur	Myc	370
Stat3	C4b	368
Ppara	C3	365
Tlr1	Stat3	362
Fosl1	Dusp8	360
Fosl1	Cad	360
Myc	Col2a1	359
Spi1	Csf2rb2	358
Vav1	Myc	356
Runx1	Cd44	356
Vegfa	Nr4a1	352
Myc	Fgf6	352
Stat3	Plaur	351
Spi1	Ccr1	351
Stat3	C3	350
Stat3	Serpina3n	349
Stat3	Plek	349
Ppara	Hmox1	349
Nog	Myc	349
Myc	Bcl2a1b	349
Spi1	Coro1a	348
Stat3	Casp12	345
Vegfa	Runx1	343
Relb	Cfb	343
Nos1	Esrrb	343
Ppara	Anxa4	341
Wnt9a	Myc	336
Snai1	Fgfr3	336
Runx1	Fgf2	336
Myc	Col4a3	333
Stat3	Cxcl5	332
Myc	Aldh1a7	332
Nr4a1	Casp3	330
Snai1	Nog	329
Myc	Cks1b	329
Myc	Bst1	329
Nr4a1	Il6	327
Ppara	Cyp7b1	326
Nr4a3	Bcl2a1b	323
Myc	Irs2	323
Ppara	Cfb	320
Spi1	Nos1	319
Relb	F7	319
Relb	Cd44	319
Zkscan14	Cad	318
Zfp770	Cad	318
Serpinb1a	Fosl1	318
Hivep3	Cad	318
Ung	Myc	317
Ssh3	Fosl1	317
Fosl1	Fgfr3	316
Nr4a3	Lat2	315
Stat3	Nfkbie	314
Rgs4	Myc	314
Stat3	Olr1	313
Serpinb1a	Nr4a1	313
Tfrc	Spi1	311
Spi1	Casp3	311
Myc	Gck	311
Tlr1	Spi1	310
Snai1	Plaur	310
Ppara	F7	310
Tnfaip8	Ppara	309
Stat3	Nog	309
Spp1	Snai1	309
Spi1	Lcp2	309
Relb	Lcp1	309
Ppara	Lat2	309
Myc	Anpep	309
Rgs19	Myc	308
Runx1	Casp3	306
Myc	Il7r	306
Zkscan14	Nos1	305
Stat3	Serpina3m	305
Stat3	Saa3	304
Spi1	Igsf6	303
Socs3	Relb	302
Spp1	Fosl1	299
Spi1	Fcer1g	298
Socs3	Fosl1	298
Prkcb	Fosl1	298
Nfkbie	Myc	295
Hmga2	Cd44	292
Vegfa	Ppara	291
Tfrc	Runx1	290
Tcf15	Nog	290
Socs3	Ppara	290
Relb	Adgre1	290
Fosl1	Fgf2	290
Spi1	Selplg	287
Spi1	Fgfr3	287
Nog	Fosl1	286
Zfp770	Nos1	285
Nos1	Hivep3	285
Fosl1	Actc1	285
Stat3	Lcp1	284
Myc	Mcm4	284
Timp1	Snai1	282
Hells	Fosl1	282
Spi1	Pf4	279
Fosl1	Fgr	279
Was	Spi1	278
Snai1	Fgf6	275
Ppara	Olr1	273
Myc	Mmp19	273
Relb	Ccl7	272
Stat3	Col2a1	271
Spi1	Mefv	270
Ppara	Hp	270
Tlr1	Relb	269
Spi1	Plek	269
Spi1	Msr1	269
Rgs18	Myc	269
Serpina3m	Ppara	268
Stat3	Ccr9	267
Spi1	F7	267
Ppara	C4b	265
Hbegf	Fosl1	265
Fosl1	Cdkn1c	265
Myc	Hecw2	263
Myc	Hbegf	263
Myc	Adgre1	263
Spi1	Hk3	262
Stat3	Clu	261
Ppara	Adgre1	261
Snai1	Ccl2	260
Myc	Itgax	260
Fosl1	Casp3	260
Fosl1	Arg1	260
Nr4a1	Ifrd1	259
Il1rl1	Hmga2	259
Fosl1	Btk	259
Stat3	Sbno2	257
Relb	Fgr	257
Tlr2	Myc	256
Spi1	Sirpa	255
Runx1	Cdkn1c	255
Spi1	Hp	254
Spi1	Bst1	254
Ppargc1a	Nr4a1	254
Stat3	Aif1	250
Fosl1	Cfb	250
Fgf2	Esrrb	250
Vegfa	Spi1	249
Runx1	Lcp1	249
Spi1	Ms4a6d	248
Fosl1	Cd44	247
Spi1	Serpinb1a	245
Nr4a1	Ccl2	245
Hmga2	F7	245
Spi1	Anpep	244
Scn5a	Myc	242
Relb	Ankrd10	242
Tcf15	Mmp19	241
Stat3	Ppargc1a	241
Snai1	Cldn2	241
Prkcb	Ppara	241
Nr4a1	F7	241
Fosl1	Clec4e	241
Stat3	Bcl2a1b	240
Myc	Ccl7	240
Serpina3n	Ppara	239
Runx1	Pf4	239
Serpinb1a	Relb	238
Myc	Arpc1b	238
Spi1	Nfam1	237
Runx1	Itgax	237
Myc	Ankrd10	237
Myc	Alcam	237
Runx1	F7	236
Rrad	Ppara	236
Ptger4	Myc	235
Spi1	Lrrc25	234
Relb	Il7r	234
Myc	Coro1a	234
Vav1	Runx1	232
Tfrc	Stat3	232
Il6	Hmga2	232
Tecta	Snai1	231
Stat3	Gck	231
Stat3	Cd4	231
Vegfa	Relb	230
Runx1	Cfb	230
Ppara	Dnaja4	229
Ppara	Ccr2	229
Esrrb	Dnaja4	229
Zkscan14	Nfkbie	228
Timp4	Fosl1	227
Spi1	Nrros	227
Tlr2	Ppara	226
Tlr2	Fosl1	226
Serpina3n	Fosl1	225
Serpina3m	Fosl1	225
Serpinb1a	Nr4a3	224
Ppara	Pik3cg	224
Ppara	Fgr	224
Fosl1	Col2a1	224
Tnfaip8	Nr4a3	223
Snai1	Nos1	223
Runx1	Nog	223
Runx1	Adgre1	223
Nr4a3	Ccl7	223
Stat3	Rrad	222
Ppargc1a	Myc	222
Ppara	Btk	221
Stat3	Ncf2	220
Stat3	Mefv	220
Ppara	Fgf2	220
Snai1	Cdkn1c	219
Rac2	Myc	219
Stat3	Anpep	218
Spi1	Fgf2	218
Slc2a6	Relb	218
Vegfa	Fosl1	217
Stat3	Clec5a	217
Nfkbie	Fosl1	216
Mmp19	Fosl1	216
Zkscan14	Mylk2	215
Zkscan14	Hells	215
Zfp770	Mylk2	215
Zfp770	Hells	215
Stat3	Dok2	215
Spi1	C5ar1	215
Pf4	Myc	215
Mylk2	Hivep3	215
Hivep3	Hells	215
Fosl1	Bcl2a1b	215
Stat3	Saa1	214
Relb	Rac2	214
Ptpn6	Myc	214
Relb	Mefv	213
Rac2	Fosl1	213
Ppara	Hells	213
Hells	Esrrb	213
Timp1	Ppara	212
Tcf15	Mmp3	212
Spp1	Spi1	212
Spi1	Hmox1	212
Nr4a1	Nos1	211
Zkscan14	Pik3cg	210
Zfp770	Pik3cg	210
Pik3cg	Hivep3	210
Hmga2	Fgf2	209
Nr4a1	Fgf2	208
Relb	Plek	207
Fgr	Esrrb	207
Esrrb	Btk	207
Relb	Hmox1	206
Relb	Fgf2	206
Fosl1	Olr1	206
Stat3	Card9	205
Zkscan14	Fgr	204
Zkscan14	Btk	204
Zfp770	Fgr	204
Zfp770	Btk	204
Ppara	Casp12	204
Pik3cg	Esrrb	204
Hivep3	Fgr	204
Hivep3	Btk	204
Snai1	Alcam	203
Spi1	Fyb	202
Runx1	Cd4	202
Ppara	Pdia4	202
Pdia4	Esrrb	202
Myc	Lcp1	202
Spi1	Evi2a	201
Spi1	Ms4a6c	200
Spi1	Arhgap9	200
Pirb	Myc	200
Zkscan14	Card14	198
Slc38a3	Ppara	198
Relb	Ccr2	198
Ppara	Myl3	198
Fgfr3	Esrrb	198
Stat3	Col4a3	197
Spi1	Ccl9	197
Spi1	Adam8	197
Rrad	Esrrb	197
Ung	Stat3	196
Stat3	Il1rl1	196
Vegfa	Nr4a3	195
Vav1	Relb	195
Spi1	Ms4a7	193
Socs3	Runx1	193
Serpinb1a	Esrrb	192
Esrrb	C4b	192
Esrrb	C3	192
Stat3	Clec4e	191
Stat3	Clec12a	191
Stat3	Cd209f	191
Spi1	Snx20	191
Snai1	Aldh1a2	191
Nr4a1	Cfb	191
Zkscan14	Fgfr3	190
Zfp770	Fgfr3	190
Ucp3	Nr4a1	190
Stat3	Mcm4	190
Stat3	Adra1d	190
Runx1	Rac2	190
Relb	Plaur	190
Prkcb	Nr4a1	190
Hivep3	Fgfr3	190
Timp1	Relb	189
Stat3	Mchr1	189
Myc	Ccr2	189
Il1rl1	Fosl1	189
Zkscan14	Ankrd10	188
Zfp770	Nfkbie	188
Zfp770	Ankrd10	188
Stat3	Pf4	188
Spi1	AB124611	188
Sirpa	Ppara	188
Ptger4	Fosl1	188
Prkcb	Esrrb	188
Nrros	Fosl1	188
Nfkbie	Hivep3	188
Myc	Cd63	188
Hivep3	Ankrd10	188
Rgs4	Ppara	187
Relb	Cd4	187
Zkscan14	Rrad	186
Zfp770	Rrad	186
Stat3	Atp9a	186
Rrad	Hivep3	186
Ppara	Itgam	186
Myc	Il1rl1	186
Ptger4	Ppara	185
Spi1	Arpc1b	184
Runx1	Ccl2	184
Relb	Fgfr3	184
Ppara	Aldh1a7	184
Spi1	Ccl6	183
Spi1	Cfp	182
Socs3	Nr4a1	182
Mcm4	Hmga2	182
Vegfa	Hmga2	181
Stat3	Ankrd10	181
Snai1	Col2a1	181
Runx1	Osm	181
Ppara	Clu	181
Ppara	Aldh1a2	181
Tuba1b	Esrrb	180
Relb	Cxcl5	179
Nr4a1	Cd44	179
Esrrb	Actc1	179
Ttc9	Sox8	178
Stat3	Sirpa	177
Snai1	Slc4a3	177
Snai1	Pdpn	177
Pdpn	Myc	177
Myc	Cd4	177
Stat3	Cd63	175
Spp1	Relb	175
Ppara	Bcl2a1b	175
Myc	Csf2rb	175
Esrrb	Bcl2a1b	175
Snai1	Fgr	174
Rrad	Fosl1	173
Myc	Atp9a	173
Rrad	Myc	172
Ppara	Actc1	172
Pdia4	Myc	172
Ubxn11	Nr4a3	171
Ttc7	Ppara	171
Tnfrsf23	Ppara	171
Spp1	Nr4a1	171
Spp1	Esrrb	171
Socs3	Snai1	171
Snai1	Pkp3	171
Snai1	Cxcl5	171
Snai1	Col4a3	171
Smpd3	Myc	171
Slc4a3	Myc	171
Runx1	Nos1	171
Relb	Mmp3	171
Ncf2	Myc	171
Myc	Emb	171
Myc	Cxcl5	171
Myc	Akr1b8	171
Hmga2	Casp3	171
Zkscan14	Tlr2	170
Zkscan14	Tlr1	170
Zkscan14	Nrros	170
Zfp770	Tlr2	170
Zfp770	Tlr1	170
Zfp770	Nrros	170
Tlr2	Hivep3	170
Tlr1	Hivep3	170
Ppara	Ncf2	170
Nrros	Hivep3	170
Myl3	Myc	170
Myc	Chl1	170
Zkscan14	Rac2	169
Zfp770	Rac2	169
Usp29	Nr4a3	169
Ubxn11	Ppara	169
Socs3	Esrrb	169
Snai1	Itgam	169
Runx1	Col2a1	169
Rac2	Hivep3	169
Myc	Ltb	169
Mmp3	Hmga2	169
Stat3	Hells	168
Spi1	Rgs18	168
Ppara	Fgfr3	168
Spi1	Ccr9	167
Nr4a1	Irs2	166
Fosl1	Col4a3	166
Ung	Ppara	165
Stat3	Scn5a	165
Stat3	Lcp2	165
Runx1	Bst1	165
Relb	Ncf4	165
Zkscan14	Ncs1	164
Zkscan14	Myl3	164
Zkscan14	Efcab6	164
Zfp770	Ncs1	164
Zfp770	Myl3	164
Zfp770	Efcab6	164
Runx1	Mmp3	164
Ncs1	Hivep3	164
Myl3	Hivep3	164
Hivep3	Efcab6	164
Spi1	Cd300a	163
Nr4a3	Il6	162
Ssh3	Ppara	161
Ssh3	Esrrb	161
Sox8	9330159F19Rik	161
Ppara	Dusp8	161
Fosl1	Col19a1	161
Fosl1	Clec5a	161
Fosl1	Clec12a	161
Fosl1	Cd209f	161
Esrrb	Dusp8	161
Zkscan14	Prkcb	160
Zfp770	Prkcb	160
Stat3	Gbp7	160
Spi1	Sirpb1a	160
Prkcb	Hivep3	160
Tpd52	Myc	159
Tlr1	Fosl1	159
Stat3	Slpi	158
Spi1	Gm14548	158
Snai1	Btk	158
Saa3	Relb	158
Runx1	Fgfr3	158
Timp1	Nr4a1	157
Tcf15	Aldh1a2	157
Ptpn6	Fosl1	157
Ppara	Mmp3	157
Zkscan14	Pde4d	156
Tubb6	Fosl1	156
Myc	Lcp2	156
Spi1	Cd300lb	155
Relb	Ptpn6	155
Nr4a1	Gck	155
Ucp3	Stat3	154
Trpv2	Myc	154
Sox8	Col2a1	154
Relb	Ccr1	154
Relb	Bcl2a1b	154
Ppara	Chl1	154
Nr4a1	Itgam	154
Fosl1	Ankrd10	154
Spi1	Prkcb	153
Spi1	Clec5a	153
Runx1	Csf2rb	153
Myc	Csf2rb2	153
Myc	Ccr1	153
Zfp770	AW551984	152
Stmn4	Myc	152
Stat3	Pirb	152
Stat3	Anxa4	152
Spi1	Crip3	152
Snai1	Adgre1	152
Runx1	Btk	152
Relb	Csf2rb2	152
Hmga2	Cfb	152
Tubb6	Hmga2	151
Stat3	Ccl9	151
Spi1	Cdkn1c	151
Sirpa	Nr4a3	151
Serpina3n	Esrrb	151
Serpina3m	Esrrb	151
Runx1	Alcam	151
Relb	Pf4	151
Relb	Card14	151
Osm	Fosl1	151
Myc	Anxa4	151
Zkscan14	Mcm4	150
Zfp770	Wfdc17	150
Zfp770	Mcm4	150
Trpv2	Spi1	150
Spi1	Lat2	150
Sox8	Fgf2	150
Snai1	Osm	150
Serpinb1a	Runx1	150
Mcm4	Hivep3	150
